# Supplementary material for: Energy Dissipation Rate and Micromixing in a Two-Step Micro-Reactor with Intensively Swirled Flows
Source: Micromachines (Basel). 2022 Oct 29;13(11):1859. doi: 10.3390/mi13111859 (PMC9699309; doi:10.3390/mi13111859)
Supplement: Supplementary file 1 [file micromachines-13-01859-s001.zip]

Archive with 1 entries (1 files):
- micromachines-1982696-supplementary.pdf
